# Supplementary material for: Antifungal Activity of ZnO Nanoparticles Synthesized from Eichhornia crassipes Extract for Construction Applications
Source: Nanomaterials (Basel). 2024 Jun 11;14(12):1007. doi: 10.3390/nano14121007 (PMC11206371; doi:10.3390/nano14121007)
Supplement: Supplementary file 1 [file nanomaterials-14-01007-s001.zip]

Archive with 1 entries (1 files):
- nanomaterials-3034813-supplementary.pdf
